# Supplementary material for: Health Status and Use of Healthcare Services of Undocumented Migrant Sex Workers in Catalonia: A Descriptive Study Using Administrative Registries
Source: Int J Environ Res Public Health. 2025 Nov 10;22(11):1696. doi: 10.3390/ijerph22111696 (PMC12652567; doi:10.3390/ijerph22111696)
Supplement: Supplementary file 1 [file ijerph-22-01696-s001.zip]

Archive with 1 entries (1 files):
- ijerph-3827837-supplementary.pdf
